# Supplementary material for: Kssd: sequence dimensionality reduction by k-mer substring space sampling enables real-time large-scale datasets analysis
Source: Genome Biol. 2021 Mar 16;22:84. doi: 10.1186/s13059-021-02303-4 (PMC7962209; doi:10.1186/s13059-021-02303-4)
Supplement: Supplementary file 2 — Additional file 2: Table S1. 6164 Species Inconsistency Runs. [file 13059_2021_2303_MOESM2_ESM.xlsx]

## Sheet: TableS1
Table S1: 6164 Species Inconsistency Runs
Run_Ac.	Labeled_Taxid	Best_Matched_Taxid
SRR1180312	1773	43767
SRR534362	382	110321
SRR015839	33959	1596
ERR1203662	1273	1328
SRR4450497	2153228	1597
SRR4428985	28901	1639
SRR073405	1280	287
ERR1735755	28901	1747
SRR850731	1329829	208224
SRR4156408	1761767	1405
ERR1939940	109790	1655
ERR2497353	470	28901
ERR2833046	1319	1311
ERR1515300	1319	1351
SRR3675275	1773	222805
SRR9648205	53345	1354
SRR1196546	1773	1767
SRR6674819	2080664	1812935
ERR356066	197	195
SRR7608314	28901	299767
SRR1796746	1286363	1404
ERR2833335	1319	1292
SRR4243143	28901	1639
SRR7216363	2070647	294
SRR755353	1596	1311
ERR2835899	1463165	573
SRR2127713	1686377	546
SRR3150530	1739259	1282
ERR2799320	1319	1311
SRR3183974	28901	54736
ERR3337525	1764	222805
ERR120410	1280	1286
SRR1314674	1351	1352
SRR10082966	1902	1881022
ERR2693270	292	488447
SRR4095264	28901	582
ERR1515297	1319	1311
ERR266123	78331	287
SRR7829161	292	87883
SRR3675450	1773	1764
ERR387215	1280	1351
SRR6456122	1319	1351
DRR053538	315405	1307
ERR3448968	573	571
ERR2833050	1319	1311
SRR8456338	195	197
ERR2833216	1319	1311
SRR7544281	630	29485
ERR3337548	1764	222805
SRR015808	100884	562
SRR067234	1317	1310
SRR4018643	446	447
ERR363426	1773	1774
SRR8798675	197	195
ERR3424815	573	575
SRR5650603	1639	28901
ERR3469904	573	1134687
ERR1515160	1311	1351
ERR1776190	1879010	1328
ERR323040	1773	1764
SRR4273061	1839800	631
DRR015637	292	95486
ERR1953530	666	550
SRR6456118	1319	1311
SRR3150522	1715012	33945
ERR3566412	1764	222805
SRR5649980	1639	562
SRR3177800	1715060	287
SRR5185406	562	86185
ERR034348	813	1351
SRR850771	1329834	550
ERR196435	197	195
SRR10270742	520	1352
SRR7969853	1397	1351
ERR2833263	1319	1311
ERR448932	1314	1329
SRR3827054	666	668
ERR196406	197	195
ERR144844	1280	283734
ERR2833091	1319	1311
ERR034208	813	562
SRR1816124	1903589	197
ERR1718988	562	57706
SRR4139954	1566214	380021
SRR015649	457400	562
SRR850739	1329831	550
SRR7879751	1353	1354
SRR1922561	1581183	1496
ERR3566325	1764	1767
ERR3469839	573	571
ERR1757359	1502	29363
ERR217380	28901	584
SRR5165470	1566224	380021
SRR7706711	1314	1334
SRR2127534	1686388	550
SRR10177259	78331	1773
ERR1776142	1879010	216816
SRR3109670	1491	1505
SRR2135179	1686395	550
ERR374888	1353	1352
ERR3134065	623	666
SRR1118562	672	582
ERR1203758	1379	109790
SRR6388434	197	195
ERR237551	1280	1313
ERR559465	573	562
ERR196630	197	195
SRR3177802	1715064	28035
ERR026014	1280	1283
SRR3150524	1739251	856
ERR3524612	1280	29382
ERR226227	197	195
SRR5211001	2039346	197
ERR870483	1280	1286
SRR4039377	1889781	1421
ERR2833177	1319	1311
ERR3566701	1351	1352
ERR120358	1280	1351
ERR363316	36809	1774
SRR8090338	2283143	546367
ERR1939947	1304	1351
SRR850667	1329839	550
DRR016048	1809	43304
SRR3827038	666	668
SRR3675467	1773	222805
SRR965232	936587	78535
ERR3567818	106654	470
ERR1082961	1280	562
SRR640000	1169331	1499973
SRR137208	469592	823
SRR9929941	195	197
SRR835854	150033	1351
ERR314559	208224	1812935
SRR850717	1329826	550
ERR505359	1280	1283
ERR2789389	287	556499
SRR7188034	375	1355477
SRR4140161	1566157	573
ERR1776175	1879010	84112
SRR3675267	1773	1778
ERR1658867	197	195
ERR211359	197	195
SRR3675446	1773	1768
ERR266122	78331	1773
SRR3177880	1715171	146827
ERR1776192	1879010	33039
ERR1515004	1311	1351
SRR3100307	158836	548
ERR1776193	1879010	33039
SRR835798	1203635	1747
ERR1515031	1311	1352
SRR1981648	562	546367
ERR1776118	1879010	28125
ERR2833042	1319	1311
ERR2229781	1773	1313
SRR1553904	1639	28901
SRR4140121	1566180	573
ERR1430723	1280	1296
ERR3261321	1548	1313
SRR1190271	1443109	1542
SRR153776	147802	573
ERR1289811	573	575
ERR2693286	292	488447
ERR2832979	1319	1311
SRR5342946	28901	582
SRR7062789	197	195
SRR7216372	2070657	294
SRR3177829	1715097	1280
SRR3950901	1745380	106370
ERR2693297	292	488447
ERR3261261	1351	1313
SRR5341366	1773	1288
SRR1267422	666	562
ERR2525548	1351	1352
ERR085040	1334	1329
ERR1715467	1280	1283
ERR3468904	1764	222805
ERR1515151	1311	1351
ERR3468965	1764	222805
SRR192217	41997	1353
ERR356178	197	195
ERR148314	197	195
SRR6046541	1773	1313
SRR7216429	2070620	294
ERR3261274	1366	1313
SRR7649246	2293324	1396
ERR1515261	1311	1351
SRR3150822	1739323	1280
SRR892170	1169159	1886
ERR1815509	195	197
ERR2397396	29382	1288
SRR3675517	1773	36809
ERR3524340	1280	1286
ERR2228822	1773	1290
ERR1757345	1502	1547
SRR850674	1329840	158836
ERR2749003	666	562
ERR2833215	1319	1311
ERR200287	621	208962
SRR3925272	167642	28264
SRR6674690	2080673	470
SRR498179	666	451644
ERR163353	1283	1280
ERR3261498	1916	1313
ERR152299	197	195
ERR1515144	1319	1354
ERR3272587	2369	1313
DRR093013	2004400	158836
ERR3261310	1408	1313
SRR5120718	1353	1354
ERR2748278	666	648
ERR108661	28901	1296
ERR2619055	470	287
ERR3337617	1764	222805
ERR2789387	287	216816
ERR2497352	470	28095
DRR064130	1071390	52133
ERR540032	1280	1296
SRR7544471	630	633
ERR2833228	1319	1311
ERR387145	1280	985762
SRR138216	1596	562
SRR7544363	29484	630
SRR5804837	28901	584
SRR1655719	43306	287
ERR387158	1280	1351
ERR1515137	1311	1280
ERR2209675	562	546367
SRR1918766	1581116	43770
ERR2832983	1319	1358
ERR1203621	1377	147802
SRR8069211	195	197
SRR1815731	1351	1358
SRR1207487	28901	546367
ERR234848	1280	1296
SRR7216490	2070667	294
ERR1336820	78331	1773
ERR2693274	292	488447
SRR4242522	197	195
SRR9831413	197	195
ERR175647	813	2702
SRR6374040	1285	283734
SRR1314690	1351	1352
ERR175855	1280	562
DRR025092	375	1355477
ERR388560	1280	283734
SRR8610341	573	562
SRR5429471	197	195
SRR326172	658080	329
ERR085347	83555	2100
ERR349779	573	562
ERR2693289	292	488447
ERR129924	1314	1334
ERR212538	28901	303
SRR10251194	1305738	1773
SRR3177801	1715063	28035
SRR5310855	1590	1579
SRR6667087	2093870	562
SRR901405	1764	1767
ERR3480253	573	571
SRR3177987	1608900	1280
SRR6046085	1766	40324
SRR4139938	1566204	380021
ERR1757323	1502	1559
SRR10270792	562	1352
ERR084057	197	195
ERR956340	1280	29385
ERR2832934	1319	1292
ERR3566409	1764	222805
ERR028092	727	123834
SRR3150513	1715199	1283
ERR3134076	623	666
SRR1763630	1581086	1311
SRR1033721	1310788	48296
SRR534363	382	110321
SRR005126	67294	1908
ERR2524366	549	1134687
ERR2832989	1319	1292
SRR631783	83554	1457141
ERR2210776	562	28901
ERR3337524	1764	222805
SRR7102033	1351	2702
SRR3177817	1715076	28035
ERR2668760	666	1717
SRR7649236	2293323	1423
ERR1515324	1311	1351
ERR363498	1773	1774
ERR211108	197	195
ERR3261251	1338	1313
ERR829926	573	1351
SRR059285	517433	549
ERR3261266	1356	1313
ERR248979	1767	1764
ERR1024441	1496	1605
ERR2729439	1296	1283
ERR1144827	573	562
ERR038040	28901	1812935
SRR3493867	217731	2151
ERR212550	28901	303
ERR117545	666	587
ERR2397492	573	470
ERR2833193	1319	1351
ERR128790	197	195
SRR6456125	1319	1311
SRR850728	1329829	208224
ERR736825	1773	550
ERR1515331	1311	1351
SRR8424356	1353	53346
ERR2833124	1319	1311
SRR4235019	1076620	47886
ERR1735761	28901	1747
ERR175747	77038	955
ERR3449453	573	548
ERR3337643	1764	1292
ERR1776154	1879010	239935
ERR211124	197	195
ERR2693268	292	488447
ERR386053	1579	1582
ERR2693366	292	488447
SRR640945	1169331	1499973
ERR387240	1280	283734
SRR2127556	1686394	158836
ERR1515335	1311	1280
ERR1007501	1349	1352
ERR2832984	1319	1311
ERR1604019	487	480
SRR10270759	520	1352
SRR7544452	634	633
ERR1515074	1311	1282
ERR211441	197	195
ERR2209676	562	582
SRR2135048	1686377	546
SRR5583005	28901	54736
SRR4414035	573	615
SRR6676031	1920121	615
SRR5677512	1313	1280
SRR3675524	1773	222805
ERR2789391	287	47715
SRR1180420	1773	43767
ERR845358	1280	1351
ERR200085	715	747
SRR4139935	1566227	380021
ERR2799272	1319	1311
ERR736816	1773	1351
ERR211092	197	195
SRR1815362	1903583	197
SRR7544388	630	29486
ERR1658806	197	195
SRR022581	29497	47951
SRR7216370	2070655	294
ERR3449215	573	571
SRR2127631	1686391	550
ERR1852803	573	1134687
ERR1604021	487	480
SRR5211004	2039344	197
ERR3480695	573	54291
SRR3826873	668	666
SRR1655645	1579346	1478
ERR2525473	28901	550
ERR1203982	196	29361
ERR969414	67825	562
ERR2833409	1319	1311
SRR10087883	1902	1881022
SRR641916	1182732	1499973
SRR2127492	1686392	550
ERR2729454	1296	1288
SRR1314693	1351	1352
ERR387129	1280	1351
ERR3480333	573	1134687
SRR1181214	1773	1283
ERR1515347	1311	1351
ERR1939919	33010	2702
ERR196298	197	195
SRR308691	587753	666
SRR7706919	1314	1334
SRR5642718	1305738	1773
SRR6666868	2093867	1499973
SRR3151953	1739366	1283
ERR1776173	1879010	1681
SRR3150510	1715195	287
ERR124652	1773	1764
ERR3449269	573	54291
SRR9132471	54736	28901
ERR473314	1773	1764
SRR5678333	1313	727
SRR3954742	1977090	1396
SRR8482568	208224	1812935
SRR4140145	1566173	573
ERR1515007	1311	1351
ERR1082962	1280	28901
ERR3524276	1280	1351
ERR1658886	197	195
DRR053579	315405	1314
ERR2729465	1296	29385
SRR3150817	1739322	1311
ERR2729476	1296	1288
ERR2749054	666	562
SRR10156084	1353	1354
SRR3177840	1715115	1311
SRR1763635	1581090	38289
SRR136573	469610	1280
ERR349054	197	195
SRR1592672	1259802	47880
SRR1314704	1351	1352
ERR3337578	1764	222805
SRR5101404	783	35790
SRR3228456	562	28901
SRR1656367	1351	1282
SRR3170552	1715050	1311
SRR3152148	1739549	1303
ERR196762	197	195
ERR1144833	573	562
ERR033087	33053	484
ERR1515090	1311	1351
ERR117529	666	550
ERR1776155	1879010	1351
SRR7624009	1353	1352
ERR330830	36809	1774
SRR3453023	60890	221822
SRR192216	41997	1353
SRR7522749	2184005	1270
SRR6675992	2080493	615
SRR6068323	196	195
ERR3468952	1764	1767
SRR3177833	1715106	1283
ERR2719525	40324	287
SRR3989604	2093872	1499973
ERR322355	104623	303
ERR2833364	1319	1311
SRR3675553	1773	36809
SRR10270768	28901	1352
ERR2729315	1311	1334
ERR175617	813	47770
ERR387153	1290	1283
ERR2668761	666	1717
ERR946718	195	197
ERR1515282	1319	1351
ERR1203688	109790	1613
ERR2833023	1319	1292
SRR5642716	1305738	1844474
ERR1334588	573	562
ERR1515094	1311	1351
ERR1776132	1879010	410072
SRR7544272	630	633
ERR3440344	573	571
SRR634104	1396	1405
ERR1939952	1376	1290
SRR3152116	1739493	1282
ERR2718892	78535	1338
SRR494494	339	56459
SRR2127738	1686390	550
ERR375038	1353	1352
SRR5801156	1313	1311
ERR2718934	78535	1305
ERR222732	197	195
SRR850769	1329834	550
SRR1173568	1773	1766
ERR2833085	1319	1311
SRR1019259	1310683	106654
ERR3524804	1764	222805
ERR3337618	1764	222805
ERR1515019	1311	1352
SRR2175841	47877	46257
ERR2789394	287	47715
DRR025081	375	1355477
ERR124651	1773	1764
SRR3177836	1715108	1290
SRR7544318	630	633
SRR3177832	1715103	28035
SRR1175239	1280	562
SRR1303327	1280	42858
SRR6044830	1773	45972
ERR3524258	1280	1352
SRR7544456	633	630
SRR072294	656024	69
ERR3469893	573	1134687
SRR3151977	1739387	544580
SRR1029017	738	1307
ERR3337561	1764	1767
SRR850672	1329840	158836
ERR163354	1280	1283
SRR1553753	1639	28901
SRR1587784	1449047	492670
ERR2833186	1319	1311
SRR7216487	2070660	294
ERR3524768	1764	1767
ERR264009	1314	1334
SRR1609118	85698	217204
SRR7126357	2135475	1909294
ERR2833319	1319	1311
ERR2112550	632	1648
SRR1763641	1581102	1283
ERR1515279	1319	1351
ERR2799345	1319	1311
ERR203985	1582	1282
ERR2748067	287	1328
ERR3566249	1764	222805
ERR2138436	562	546367
ERR1541405	573	562
ERR2833268	1319	1311
SRR6929859	1898042	1351
SRR3177885	1715188	28035
ERR2833160	1319	1311
ERR1873393	1773	1764
SRR3177868	1715144	1352
ERR349802	573	562
SRR6703699	197	195
SRR5056529	28901	54736
SRR850716	1329826	550
SRR136794	469589	823
ERR1515310	1311	1351
SRR363775	658657	1522
SRR1655339	43306	287
ERR3283857	1502	1313
SRR5598922	562	584
SRR1173633	1773	1767
SRR1656368	1282	1351
ERR257381	1313	1396
ERR1515163	1311	1351
ERR486181	28141	550
ERR129925	1314	1311
SRR1799136	1378085	573
SRR641831	1182697	1499973
ERR2693347	292	488447
ERR2748066	287	1328
ERR051575	1313	1392
ERR2832975	1319	1311
ERR3337453	1764	222805
ERR2988377	1764	222805
ERR2833031	1319	1292
SRR3826874	668	666
SRR5648109	1834176	1352
ERR1430715	1280	1288
SRR3151952	1739368	28035
SRR1314680	1351	1352
ERR2681420	1280	1283
SRR491283	1144326	294
ERR2833016	1319	1292
ERR2799303	1319	1311
SRR8175757	2420301	470
ERR1203713	47715	33031
SRR4140231	1566251	1812935
SRR3152037	1739427	1311
DRR064131	1071390	52133
SRR8203917	227866	1423
ERR2833040	1319	1311
ERR2833301	1319	1311
SRR8492080	197	195
ERR3440422	573	1134687
SRR8179778	2488567	1134687
SRR6374203	1285	283734
ERR126845	1311	1351
ERR1776171	1879010	1681
SRR4106541	197	195
ERR1516239	573	1134687
ERR027235	28901	1313
ERR425326	666	550
ERR2719512	76759	303
SRR5649823	1639	562
ERR3468909	1764	222805
ERR1035878	1280	1296
ERR1515065	1311	150055
ERR369815	287	562
ERR3150959	1280	1352
SRR8058273	1353	1354
SRR3151982	1739391	1328
SRR5326652	1600	215200
ERR108674	28901	1296
ERR3480466	573	2058152
ERR2832941	1319	1311
SRR534342	382	110321
SRR850709	1329824	550
ERR1795891	487	486
ERR1203669	1379	109790
SRR5017120	197	195
ERR3261265	1355	1313
ERR425110	666	562
SRR1618484	95486	488446
SRR1553776	1639	28901
SRR3177843	1715124	1311
ERR1515145	1319	1351
SRR6044942	1773	1282
ERR337764	36809	1774
ERR387143	1280	1282
ERR2799287	1319	1311
SRR10377000	208962	562
SRR850688	1329836	550
SRR7174075	1354	1351
ERR969393	67825	239935
ERR144810	1280	283734
ERR3283470	2113	1313
SRR989404	36809	1774
SRR3675468	1773	287
SRR7624007	1353	1351
SRR8198924	470	1352
ERR1640737	573	470
SRR10270801	562	1352
SRR10270776	562	1352
SRR5852710	1912877	505249
ERR1776129	1879010	216816
ERR163420	1280	283734
ERR274165	1464	329
SRR7216454	2070624	294
SRR835791	1203575	1747
SRR7168066	2183907	553
SRR7544319	633	630
SRR5677533	1313	480
ERR1515014	1311	1351
SRR3350478	1841133	2702
ERR459750	36809	1774
ERR2832964	1319	1311
ERR1203605	1260	1660
SRR2127438	1686401	158836
ERR1515296	1319	1351
SRR6335155	2056666	573
ERR358493	163164	955
ERR829946	573	562
SRR8798659	197	195
ERR1515134	1311	1351
ERR128736	197	195
SRR1633485	1643	1639
ERR2833079	1319	1311
SRR5211002	2039345	197
ERR1515345	1311	1351
ERR1515041	1311	1351
SRR6045503	1773	1774
ERR708775	487	480
ERR2833187	1319	1311
ERR025580	573	1311
ERR1205027	573	1134687
ERR3566333	1764	1767
ERR2833418	1319	1311
SRR6652819	197	195
ERR3134082	623	666
SRR4235166	1881029	299767
ERR3480403	573	571
SRR5905248	197	195
SRR8429871	382	562
SRR6170102	197	195
ERR3479777	1496	1531
SRR8594092	1795829	95149
ERR356329	287	470
ERR2977385	172045	1117645
SRR4140149	1566172	573
ERR3480656	573	54291
SRR5185471	562	86185
SRR4340540	197	195
ERR1939930	33959	1318
SRR6313017	197	195
SRR3068563	28901	584
SRR3675527	1773	1774
ERR349776	573	562
SRR8180814	2420313	562
SRR1553812	1639	28901
SRR642294	147802	2702
SRR3150799	1739288	1376
SRR039070	291112	1282
ERR2497439	287	573
ERR172264	1314	1334
SRR3418285	28901	1397
ERR2135242	562	569
ERR3134067	623	666
SRR3177780	1715024	1351
SRR1763636	1581092	1286
ERR377246	1280	283734
ERR025493	573	562
ERR377248	1280	283734
ERR474430	28141	550
SRR3344480	28901	584
ERR358499	163164	955
ERR358497	163164	955
SRR7284693	562	571
SRR7299301	562	564
SRR3150545	1739275	1311
SRR386443	230143	823
ERR148313	197	195
SRR7299272	562	564
ERR137023	197	195
ERR1109074	95486	488447
SRR4139959	1566232	380021
ERR3566261	1764	222805
SRR4140223	1566155	573
SRR534349	382	1909294
SRR015730	457401	562
SRR10251191	1305738	1773
SRR1175508	1773	36809
ERR349298	1773	1774
SRR850675	1329841	550
ERR2987822	287	562
ERR2833232	1319	1311
ERR2853776	28901	546367
ERR317068	28901	1639
ERR2833317	1319	1311
ERR3337579	1764	222805
SRR1030464	1310734	106654
SRR7168059	2183906	497725
ERR2210777	562	28901
SRR4048250	201	195
ERR1515152	1311	1351
ERR2760058	562	35703
SRR022578	29497	47951
ERR387245	1280	1351
SRR1103741	1310905	106654
ERR2668765	666	1717
SRR136558	1352	120576
ERR1939960	302449	45972
ERR1776146	1879010	1351
SRR710261	150033	1351
SRR7469173	53345	1354
SRR4151912	1500276	28031
ERR226139	197	195
DRR017985	33964	1280
SRR6160450	2093862	562
ERR349266	1773	1774
SRR9151682	54736	28901
SRR5813585	303	562
ERR3524824	1764	222805
ERR2833484	1319	1311
ERR2909493	28901	550
ERR3642181	573	1117645
SRR7083214	197	195
SRR3177976	1608884	1283
SRR534345	382	110321
ERR1515154	1311	1351
SRR2127707	1686377	546
SRR5185398	2093858	562
SRR7062210	28901	584
ERR387126	1280	1351
SRR1763644	1581082	40324
SRR5962298	1639	28901
ERR1515049	1311	1351
ERR1541532	573	571
SRR360837	76832	256
SRR3152137	1739528	47715
SRR1173355	1773	1767
ERR3337598	1764	222805
ERR1515058	1311	1352
SRR6045205	1773	1402
ERR3164350	1313	208224
ERR1035879	1280	1351
SRR4444903	658612	1495066
ERR2799321	1319	1311
ERR129929	1314	1334
SRR011173	437701	120577
SRR6322611	197	195
SRR950932	53345	1352
ERR3449125	573	54291
SRR1655892	43306	287
ERR024849	573	571
ERR1516176	573	562
ERR2380292	339268	1773
ERR1515020	1311	1351
SRR4140152	1566165	573
ERR222676	197	1396
SRR7544309	29484	630
ERR1718810	562	545
SRR3177778	1715028	1283
SRR835792	1203576	33010
SRR7544320	633	630
DRR171239	1280	562
SRR1816431	562	28901
ERR1939943	1270	2702
SRR3150802	1739307	1282
SRR7089366	197	195
SRR3151985	1739393	1290
SRR3826889	668	666
ERR1007823	1280	28035
SRR015577	1681	1597
ERR998605	545	562
ERR237544	1280	1313
ERR490605	1280	562
ERR212742	1280	106648
SRR4038988	444163	120576
SRR3988073	2093882	1499973
ERR1415698	573	571
ERR3468798	1764	222805
ERR1063722	1280	1349
ERR3337607	1764	222805
ERR2693285	292	488447
SRR1030408	1310724	48296
ERR998522	565	562
SRR6674814	2080660	550
ERR129957	1314	1334
ERR2749010	666	562
SRR10251185	1305738	1773
ERR387227	1280	1351
ERR222591	197	195
ERR196742	197	195
SRR5598901	28901	54736
SRR7544457	630	633
SRR3177940	1739455	1286
SRR4066778	197	195
ERR1891443	106654	470
SRR850720	1329827	208224
ERR1515318	1311	1351
SRR1393132	1313	1311
SRR972802	28901	1423
ERR377287	1280	1282
SRR058716	665957	1396
SRR6876934	1352	53346
SRR1656262	43306	287
ERR211139	197	195
SRR9151662	54736	28901
SRR2131692	1686385	1639133
SRR5244156	158836	562
SRR4444905	658612	1495066
SRR850690	1329836	550
SRR5650708	1639	28901
ERR140771	813	109790
SRR1172234	1773	222805
ERR790294	1280	29385
ERR702406	1773	1780
SRR3929373	1742262	106370
SRR8050431	1353	1354
ERR3566344	1764	1767
SRR3177813	1715068	1280
DRR017986	33964	1280
ERR1515135	1311	1351
ERR2833346	1319	1304
ERR2833098	1319	1311
SRR1815652	672	584
SRR3150389	1715118	1290
SRR8481853	197	195
ERR502492	1773	1423
SRR3954744	1973493	1396
ERR363317	36809	1774
ERR152274	197	195
SRR10166170	1353	1352
ERR1776149	1879010	1351
SRR611352	59505	1747
SRR7216448	2070626	294
ERR2988363	1764	222805
ERR2749072	666	1304
ERR1203727	324767	1376
ERR1658921	197	195
ERR1658781	197	195
ERR2932971	562	287
SRR5813583	562	303
ERR024846	573	1134687
SRR5593402	28901	587
ERR273810	623	550
ERR3217856	1311	1352
SRR494495	339	56459
SRR8372810	53345	1354
ERR117552	666	587
SRR3150826	1739329	29385
ERR1515285	1319	1311
ERR2497314	470	623
SRR3215409	201	197
SRR5341345	1773	36809
SRR3152120	1739513	1352
ERR2799329	1319	1311
ERR375538	1351	1352
ERR1515022	1311	1352
SRR1587745	1410615	1747
SRR3152060	1739452	729
ERR1757338	1502	1505
SRR10082844	1902	1881022
ERR2833164	1319	1311
ERR400320	1773	36809
ERR2693275	292	488447
SRR015638	457400	624
SRR10082727	1902	1881022
ERR387157	1280	1351
SRR835788	1203572	33010
SRR6724049	208224	1812935
SRR7216488	2070661	294
ERR1203754	582	184870
ERR3283863	1428	1313
SRR1655569	43306	287
SRR2822443	1290	1282
SRR6044839	53378	222805
ERR485844	1314	1334
SRR835818	1351	1352
SRR1200582	1310685	48296
SRR538764	1169233	120576
ERR2977421	172045	1117645
SRR6045242	1773	222805
ERR1430725	1280	1351
ERR1515309	1311	1351
SRR10270723	520	1352
ERR2710799	71452	1352
SRR7693805	562	187327
SRR6456124	1319	1311
ERR1658790	197	195
ERR946751	195	197
SRR8178558	2420303	470
ERR1604413	486	487
ERR172243	1314	1334
ERR1815122	197	195
ERR1776159	1879010	818
ERR2799479	28903	28901
ERR369159	1773	1774
ERR461524	1313	1351
SRR3150833	1739335	28035
ERR1515280	1319	1311
ERR3283870	1639	1313
ERR1939954	38301	1304
ERR358500	163164	955
ERR387217	1280	1351
SRR5642714	1305738	1773
ERR211442	197	195
ERR3337428	1764	222805
SRR647561	1160234	120576
ERR1515415	1314	1397
SRR1173778	1773	1767
SRR8175755	2420300	470
ERR152226	197	195
ERR3012876	287	47715
SRR4242493	197	195
SRR1175334	1773	1314
ERR2833447	1319	1311
ERR386953	1773	1764
ERR2833437	1319	1311
DRR025087	375	1355477
SRR4090651	1416770	60552
DRR015703	238	1756149
SRR850708	1329824	550
SRR1656353	573	61645
ERR387465	1599	28038
ERR1939956	544580	47770
ERR387152	29382	1351
SRR3177784	1715035	28035
SRR3530508	624	208962
ERR3440358	573	571
SRR850741	1329831	550
SRR1917732	1581094	545
SRR015807	100884	29460
ERR1203711	131111	1260
SRR7216427	2070618	294
ERR222751	197	195
ERR129959	1314	1334
SRR7544424	633	630
SRR2128040	2071634	1134687
ERR971987	573	562
ERR1217348	573	571
ERR217464	28901	303
ERR2833152	1319	1311
ERR3283698	1471	1313
SRR3150741	1739297	1352
SRR6337377	195	197
DRR196887	1902	1881022
SRR1655678	1579344	1351
SRR1816118	1904034	197
ERR1776174	1879010	649756
SRR5828131	197	195
ERR228492	1314	1334
ERR387142	1280	1351
ERR363319	36809	1774
ERR3480691	573	575
SRR7521475	1353	53346
SRR9738657	195	197
SRR8418803	195	197
ERR1014567	1806498	85698
ERR222674	197	195
SRR3068561	28901	546
ERR2835169	1463165	2026240
ERR349296	1773	1774
ERR3468847	1764	222805
SRR4140224	1566156	573
SRR654379	202955	1282
SRR7525504	1353	53346
DRR090513	562	1423
ERR2833439	1319	1311
SRR3342185	470	1280
ERR363326	36809	1774
SRR9822746	1352	53346
ERR3468889	1764	222805
SRR6821788	2137853	1499973
SRR018651	457396	1559
ERR2832939	1319	1311
SRR7706877	1314	1334
SRR1180250	1773	1283
ERR152219	197	195
ERR226186	197	195
SRR1656295	1283	573
ERR211226	197	195
ERR2832946	1319	1311
ERR971956	573	550
ERR1082959	1280	28901
SRR3170555	1715217	480
SRR5578866	197	195
SRR1180300	1773	43767
SRR4140122	1566184	573
ERR459756	36809	1774
SRR5312189	622	28901
SRR1184383	1773	1280
SRR6439798	197	195
ERR1776150	1879010	1134687
SRR850705	1329823	158836
SRR4176238	1761752	1396
ERR1658757	197	195
ERR377139	1280	1282
ERR226142	197	195
SRR1175496	1773	36809
SRR5580711	60890	1314
DRR140899	546	67827
ERR870458	1280	29385
DRR025082	375	1355477
ERR193179	197	195
ERR1515341	1311	1351
SRR1587449	60890	221822
ERR559466	573	562
ERR2833307	1319	1311
SRR3150836	1739339	33007
SRR3675547	1773	36809
ERR387488	528209	1590
ERR3449480	573	1134687
ERR2833477	1319	1311
SRR3177798	1715056	28035
ERR1815126	197	195
ERR2497482	1352	158836
SRR1553747	1639	28901
ERR349330	1773	1774
SRR3152115	1739507	1352
ERR2833396	1319	1311
ERR2729485	1296	69966
SRR3675506	1773	1764
ERR3515817	546	67827
SRR4450485	57037	1582
ERR2988394	1764	1767
ERR176766	1773	1764
ERR2833052	1319	1311
ERR2729425	1296	46126
ERR1939932	299767	1282
SRR4140126	1566167	1463165
SRR1178854	35792	2094
SRR7544304	29484	630
ERR1910513	1311	562
ERR3566410	1764	1767
SRR1068258	470	39486
SRR7223331	197	195
ERR971958	573	28901
SRR5366529	1915310	61645
ERR2832965	1319	1292
ERR226508	28901	1352
ERR946740	197	195
ERR137026	197	195
ERR2397377	151781	1747
ERR2789374	287	556499
ERR1203689	28037	1328
SRR9974174	197	195
SRR1656237	1134687	1290
ERR1515088	1311	1351
SRR8757459	1353	1351
ERR829760	1280	61015
SRR4245550	28901	54736
ERR2833340	1319	1311
SRR011186	78331	1773
ERR3468918	1764	1767
SRR10166101	1352	53346
ERR1776177	1879010	817
SRR5194627	1907305	492670
SRR5650775	28901	208224
ERR2718907	78535	1334
ERR2833088	1319	1311
SRR6044841	1773	1304
SRR2638136	1496	562
ERR358507	163164	955
ERR1658855	197	195
SRR1763648	1581083	87883
ERR2833027	1319	1292
ERR829932	573	562
ERR1515092	1311	1352
DRR092003	375	1355477
ERR266110	78331	1773
ERR751229	1280	42858
ERR222660	197	195
SRR4140156	1566160	1463165
ERR1891233	61645	158877
ERR2833212	1319	1311
SRR4240094	43669	69
SRR3827062	666	668
ERR3449122	573	54291
ERR176741	1773	1747
ERR554168	1280	1282
SRR6185944	71657	1172565
SRR445474	936565	796937
SRR5195481	197	195
ERR1776196	1879010	216816
SRR3675455	1773	36809
ERR1203715	1328	161879
ERR1939892	2702	1292
SRR4140115	1566254	283686
SRR7765203	1409	1396
ERR2988375	1764	222805
SRR3150809	1739316	1747
ERR172134	1314	1334
SRR5185403	562	303
ERR2833203	1319	1311
SRR1180977	1773	43767
SRR5642713	1305738	1773
ERR377268	1280	283734
ERR2833393	1319	1311
SRR6046482	1773	1487726
SRR3068548	28901	158836
ERR1939893	2702	147802
ERR1203648	1351	1404
ERR387140	1280	1282
SRR3675518	1773	1764
ERR1939944	1282	1311
SRR4444894	658612	1495066
ERR2833332	1319	1311
ERR226205	197	195
SRR9668853	53345	1354
ERR1515103	1311	1351
SRR3177795	1715058	1311
SRR850721	1329827	208224
ERR3449155	573	571
ERR2833281	1319	1311
SRR5333105	195	197
ERR2832991	1319	1311
ERR969386	67825	562
SRR8511185	28901	54736
ERR473435	1280	1282
SRR4450506	2163180	1597
ERR1203623	55565	33053
ERR1217044	573	562
SRR8952494	195	197
SRR850740	1329831	550
ERR2833125	1319	1311
ERR1144831	573	562
ERR3449103	573	571
SRR5406879	197	195
ERR1549309	28035	562
ERR357439	28901	666
ERR226275	197	195
SRR142722	469591	823
ERR969406	67825	562
ERR152295	197	195
ERR775679	573	562
SRR6068318	197	195
ERR1516187	573	562
SRR6511326	1920128	1898961
ERR387232	1284	46126
SRR6834842	1314	1334
SRR6879564	197	195
SRR10082846	1902	1881022
SRR3177924	1715206	1282
SRR1816204	197	195
DRR016058	292	190721
ERR375384	1354	1351
SRR891427	1409	64104
ERR128896	1334	1280
ERR2749023	666	562
SRR1314683	1351	1352
ERR2832923	1319	1292
ERR2833260	1319	1311
SRR7693809	562	187327
SRR7635025	53345	1354
ERR3337458	1764	1767
SRR830688	1279005	562
ERR3642130	562	470
SRR9738664	195	197
SRR3152053	1739444	28035
SRR10082842	1902	1881022
ERR3480462	573	1134687
SRR10150294	549	550
ERR2833486	1319	1311
ERR211121	197	195
SRR1300626	28901	54736
ERR2749022	666	562
SRR642787	1169233	120576
SRR4460448	1920491	294
SRR6334346	292	488447
SRR1618490	292	95486
SRR5650773	1639	562
ERR2716202	285	225992
SRR6674765	2080752	546
ERR930038	163164	955
SRR7693705	562	28141
ERR387139	1280	46126
SRR3152150	1739550	1282
SRR7974360	1907355	550
SRR4048549	197	195
ERR373945	1773	1774
ERR3469901	573	1134687
ERR1757292	1502	29363
SRR6108262	197	195
ERR2833377	1319	1311
SRR10270817	520	1352
DRR053548	315405	1307
ERR3440416	573	1134687
ERR3566407	1764	1767
ERR2832955	1319	1311
ERR969402	67825	562
SRR8362926	197	195
ERR1515313	1311	1351
SRR4176233	1761894	294
SRR7544322	634	630
SRR3590385	562	1287738
SRR8428235	197	195
SRR3675318	1773	36809
SRR3177971	1608888	1280
SRR1181383	1773	1775910
SRR7216432	2070621	294
SRR1849365	1639	28901
ERR387155	1280	1351
ERR502889	1773	1768
SRR1173629	1773	1767
ERR3642101	287	470
ERR387135	1280	46126
ERR1144830	573	562
ERR1515327	1311	1351
SRR4444895	658612	1495066
SRR3926781	52227	45972
SRR1816132	1903595	197
SRR6674818	2080664	1812935
ERR2833035	1319	1311
SRR1790344	663	50719
SRR5598916	28901	287
ERR2833420	1319	1311
SRR3675557	1773	1282
ERR2799342	1319	1311
SRR7544383	630	29484
SRR9943562	292	95486
ERR3142869	287	1280
ERR1203687	1689	2702
ERR2833243	1319	1311
ERR1764888	1280	1288
ERR969388	67825	239935
ERR2833005	1319	1311
SRR10359857	54736	28901
ERR211161	197	195
ERR2832968	1319	1292
ERR2851371	1773	1282
ERR2833426	1319	1311
SRR1103747	1310911	106654
SRR1763629	1581077	1290
ERR572848	36809	1774
ERR1776170	1879010	84112
SRR5866736	2023143	1828
SRR6654008	2080577	1282
ERR1515112	1311	1351
ERR2833357	1319	1311
SRR1200548	1310678	40216
ERR1363580	261524	1781
ERR1718954	562	546
DRR015638	292	95486
ERR3449293	573	54291
SRR3178003	1608859	1280
SRR6046245	1773	36809
SRR1656358	45972	817
SRR8984871	1335	197614
ERR2729423	1296	29385
ERR3261459	1877	1313
ERR140785	813	109790
ERR2748265	666	644
SRR4139936	1566205	380021
ERR1515108	1311	1351
ERR1586559	1280	1283
SRR4140120	1566170	1463165
SRR2889779	1487956	38289
ERR323033	1773	1764
ERR3449384	573	1134687
SRR2135258	1686398	158836
SRR6000490	2029110	45972
ERR024897	419257	631
ERR1063846	1773	134601
SRR3394822	1787	120959
ERR193148	197	195
SRR835848	1351	1352
ERR2729414	1296	29382
ERR1243048	1280	46126
SRR1068272	1310834	48296
SRR755172	1280	1351
ERR1515315	1311	197614
ERR1791608	487	480
ERR211371	197	195
ERR3439235	1773	582
SRR4176268	1761812	2487344
SRR1039781	251701	317
SRR3150544	1739273	1352
ERR3372276	573	575
ERR459751	36809	1774
SRR1019258	1310683	106654
SRR769602	536	562
SRR8111637	562	1639
SRR8602178	1642	1639
ERR2693242	1773	1764
ERR226158	197	1396
ERR3261339	1744	1313
SRR3151984	1739409	1290
SRR1797536	1280675	2020963
SRR2127852	1686382	546
SRR8180802	2420312	562
SRR5760358	2015350	179879
ERR505430	1280	1351
SRR7030689	28025	47715
SRR652389	1169331	1499973
ERR266120	78331	1773
SRR030067	658662	823
SRR3675235	1773	1766
SRR7544360	419257	630
ERR2729452	1296	1292
ERR473638	1314	1334
SRR958042	28901	546
ERR1063857	1773	81858
SRR7165867	2184003	1402
ERR1515200	1311	1352
ERR2833472	1319	1311
DRR090515	562	1423
SRR2135057	1594172	562
SRR1769880	195	197
SRR1173706	1773	1767
ERR3566377	1764	1767
ERR3337419	1764	222805
SRR850765	1329833	208224
ERR3449065	573	571
SRR3995548	657445	263
ERR573329	1280	470
SRR6334332	292	488447
SRR1180399	1773	43767
SRR7638102	1285	283734
ERR502510	1773	1766
SRR3291416	2364151	550
ERR226223	197	195
SRR1043195	204038	1778540
ERR3449332	573	54291
ERR1815560	197	195
ERR1776168	1879010	39486
SRR4140251	1566154	573
SRR1172951	1773	1767
ERR3217926	564	562
SRR3150535	1739265	1328
ERR3480703	573	571
SRR1656369	158836	1282
SRR7544470	633	630
SRR3826869	668	666
SRR1039776	251701	317
ERR2397491	573	470
ERR1515087	1311	1351
SRR7165860	2184002	1404
ERR3265253	197	195
SRR3215408	201	197
ERR363479	1773	1774
SRR5581946	28901	54736
ERR2144745	666	644
ERR387249	29382	246432
DRR015747	294	303
ERR570190	1633	47715
SRR8655017	28251	1071072
ERR1007502	1349	1351
ERR3448987	573	54291
ERR2789060	76860	150055
ERR3134063	623	666
SRR7765069	1409	1396
ERR1217082	573	470
ERR1218774	573	624
SRR3675457	1773	222805
SRR6955997	28901	54736
SRR7754593	1353	1351
SRR6045347	1773	1280
SRR3675486	1773	1764
ERR3449497	573	1134687
SRR005136	1916	1881022
ERR2833226	1319	1311
ERR930043	163164	955
SRR015658	457395	357276
ERR3337660	1764	1767
ERR375322	1351	1352
ERR600020	1280	1296
SRR5246540	158836	562
SRR005140	1916	1881022
SRR1553861	1639	28901
ERR2833247	1319	1311
ERR2833388	1319	1311
DRR053581	315405	1314
ERR1204078	562	564
SRR534355	382	1909294
SRR896046	877420	140626
ERR1516171	573	562
SRR534339	382	110321
ERR3524797	1764	1767
SRR3150736	1739282	487
SRR8179072	2420305	470
SRR8798699	197	195
SRR7765202	1285	283734
ERR3283399	2035	1313
ERR3337586	1764	222805
ERR3480717	573	1134687
ERR2833394	1319	1311
SRR339983	1005703	1747
ERR2729469	1296	69966
ERR1891861	1280	29382
SRR7544347	630	631
SRR7624126	1353	1354
SRR6876325	1354	1353
ERR189844	197	28080
ERR3449322	573	571
SRR7544384	419257	630
ERR2760262	666	648
ERR3424700	573	615
DRR090536	1423	562
SRR5593396	28901	587
SRR7638108	1285	283734
ERR1046034	196	28200
SRR2127896	1686387	550
SRR1816130	1903593	197
ERR108651	28901	1396
SRR022575	29497	47951
ERR3012878	287	47715
SRR10151402	293958	1909294
ERR3337668	1764	1767
ERR024568	630	29484
SRR8892852	585	615
ERR2693367	292	488447
ERR2833049	1319	1311
ERR1556142	28901	287
SRR6456117	1319	1311
SRR5649872	1639	562
ERR1144829	573	562
SRR3150798	1739303	1290
ERR3449259	573	571
ERR211393	197	195
SRR5593398	28901	287
SRR5341425	1773	1288
ERR2833025	1319	1311
ERR1541801	1352	1353
SRR3925601	1609288	1911
SRR6794866	28901	54736
SRR7789081	53345	1354
SRR2818401	303	287
SRR5650696	1639	28901
DRR063146	246795	32002
ERR2832976	1319	1292
SRR022572	29497	47951
ERR1515009	1311	1351
SRR6413562	2093873	1499973
ERR1334664	573	562
SRR1173384	1773	1767
ERR2832957	1319	1311
ERR2693326	292	573
ERR1515127	1311	1352
ERR3468958	1764	1767
SRR3943701	375	1355477
ERR3337569	1764	222805
SRR4140125	1566168	1463165
ERR226255	197	195
ERR502482	1773	1423
SRR3177783	1715029	1282
ERR387130	1280	46126
ERR2833093	1319	1311
SRR1019267	1310689	48296
SRR363777	658657	1522
ERR3040206	562	28141
SRR004523	525244	29430
SRR8180262	2420310	1311
SRR1655264	186189	103621
ERR2799339	1319	1311
SRR1918769	1581120	33007
SRR1173100	1773	1314
SRR3150851	1739355	33007
SRR4116118	1500273	28031
ERR714778	1280	1283
SRR4140123	1566182	1463165
ERR3134070	623	666
SRR7748045	1280	1283
SRR7544316	630	633
SRR3152072	1739468	1352
SRR3394780	1834121	1404
SRR1553876	1639	28901
ERR211094	197	195
ERR2799343	1319	1311
ERR3283017	1773	1764
SRR958921	1203577	1747
SRR5658376	287	1280
ERR3480342	573	1134687
SRR3177906	1715011	1283
ERR956695	485	1282
ERR3595870	573	571
ERR1776180	1879010	1351
ERR3449562	573	571
ERR969413	67825	562
ERR1658519	197	195
SRR4414017	573	548
ERR1891864	1280	1351
ERR1658803	197	195
ERR3566383	1764	222805
ERR3567419	470	573
ERR1715038	28901	584
SRR5056452	28901	54736
ERR349123	197	195
ERR152271	197	195
SRR5905250	197	195
ERR1776130	1879010	649756
ERR033135	1313	1311
ERR1082957	1280	470
ERR3261313	1411	1313
ERR2832926	1319	1282
ERR2210771	562	28901
ERR2833168	1319	1311
ERR1515131	1311	1351
ERR2833082	1319	1311
SRR033886	658080	329
SRR1181256	1773	43767
SRR6489770	201	195
ERR148338	197	195
SRR7702358	663	670
SRR3150804	1739306	170573
SRR6045320	1773	1292
SRR3675529	1773	222805
ERR1203661	33007	1376
ERR2789392	287	216816
SRR654357	1435036	1282
ERR3449238	573	571
SRR3439011	1841651	1909294
ERR1515064	1311	150055
SRR6519426	1758196	615
ERR3440221	480	487
ERR222663	197	195
SRR6799413	1841507	106654
ERR2221329	37734	1353
SRR7544391	28152	630
ERR486491	615	550
ERR234799	1280	1283
ERR1604110	486	480
ERR2833391	1319	1311
ERR3134079	623	666
ERR2977425	172045	1117645
SRR6456126	1319	1311
ERR2988349	1764	1767
SRR3178000	1608906	1280
SRR3951222	1745380	106370
SRR2558823	292	488447
SRR3177808	1715065	29382
SRR850707	1329824	550
ERR3524840	1764	222805
ERR222713	197	195
ERR1515028	1311	1352
SRR654412	1144674	28090
SRR3068555	28901	158836
ERR211074	197	195
SRR6046635	1778	257758
ERR1939917	43768	1351
ERR2729472	1296	1288
ERR2729418	1296	45972
SRR3150505	1715182	1311
SRR6325444	1773	1764
SRR1923031	1581148	1492
ERR3337675	1764	222805
SRR8787410	195	197
ERR1515221	1311	1351
SRR2135100	1686387	550
SRR4149282	1761765	1049581
ERR2833189	1319	1311
SRR1918770	1581121	43770
ERR356158	197	195
SRR3150554	1739263	78535
SRR3177910	1739287	1328
SRR2127429	1686382	546
SRR7624122	1351	53346
ERR448955	1314	1334
SRR4450508	2153225	1597
SRR8443462	197	195
SRR5153201	359303	1314
SRR4136220	706562	28052
ERR2668750	666	1717
ERR2833029	1319	1311
SRR4289328	42354	34073
ERR175748	77038	955
SRR945069	28901	546
ERR2932799	562	584
ERR128770	197	195
ERR387234	29382	1282
SRR7007256	197	195
SRR7159878	28901	197
SRR8610348	573	562
SRR2558915	292	488447
SRR3152138	1739533	1286
SRR9295949	53345	1354
ERR2747996	562	287
ERR2988373	1764	222805
SRR2135204	1686400	550
SRR7544454	28152	630
ERR2833097	1319	1292
ERR3468978	1764	1767
SRR7608231	195	197
ERR3566242	1764	1767
ERR387148	1280	1283
SRR6045957	1773	1304
SRR2127562	1686400	550
SRR7801857	2338393	492670
SRR6675993	2080493	615
SRR3177793	1715054	28035
ERR1595443	571	573
ERR3283795	1705	1313
SRR4125161	1261631	47880
SRR3827055	666	668
SRR7192430	195	197
SRR6988753	197	195
SRR7216431	2070622	294
ERR108675	28901	1296
SRR7216447	2070625	294
ERR3566291	1764	222805
SRR7969829	28118	1496
ERR474434	28141	550
ERR1022439	1806509	1432052
ERR502532	1773	1780
SRR7765189	1409	1396
SRR6042368	1496	1334
SRR3826882	668	666
ERR054979	1311	1282
ERR3261366	1780	1313
ERR3449207	573	54291
ERR152244	197	195
ERR2833096	1319	45972
ERR2693354	292	488447
SRR4116117	1500268	28031
ERR3524795	1764	1767
ERR2833090	1319	1311
ERR222675	197	195
SRR1592671	1259802	47880
ERR148336	197	195
ERR358503	163164	955
SRR10270775	562	1352
SRR7050983	2135751	200451
SRR3944124	56731	1909294
SRR10270780	562	1352
SRR4176235	1761813	2487344
ERR1891143	85698	28901
ERR257344	1313	1396
SRR3927390	1076523	666685
ERR2833056	1319	1311
ERR3134068	623	666
SRR3675550	1773	1768
ERR387214	1280	1351
ERR1515193	1311	1351
ERR1015396	292	95486
SRR4069239	1500309	359
DRR188096	470	287
SRR7245572	197	195
ERR1515321	1311	1351
SRR3152124	1739516	287
SRR3350476	1840518	2702
ERR387149	1280	1283
ERR1658529	197	195
SRR1181351	1773	43767
SRR5866732	2023145	1828
SRR3170544	1715036	1352
ERR196405	197	195
SRR3152055	1739434	1290
ERR117570	666	663
ERR3448891	573	1134687
ERR3134062	623	666
SRR5210999	2040652	197
ERR120482	1280	1292
ERR3449206	573	54291
ERR1515129	1311	1353
SRR642774	1396	1405
ERR205906	621	624
ERR387144	1280	46126
SRR6186591	562	564
ERR331211	28901	287
SRR10270721	520	1352
SRR2131400	1686390	550
ERR2380293	339268	1773
ERR1891559	550	562
SRR8252712	1353	53346
ERR3178026	36809	1283
ERR2693295	292	488447
ERR3150996	1280	1351
ERR1757360	1502	1351
SRR4380217	1319	1311
SRR1592682	1259798	200451
ERR226192	197	195
SRR5482948	564	562
ERR3449491	573	571
ERR1946923	562	67827
SRR049944	665958	1402
SRR4124203	1839798	155322
SRR363784	469614	1522
DRR025080	375	1355477
SRR3675387	1773	36809
SRR5153197	359303	1314
ERR1014592	1806490	562
SRR1039782	251701	317
ERR3283419	2055	1313
SRR513954	1281	1280
ERR3261426	1844	1313
ERR1203631	36740	1328
ERR375451	1351	1352
ERR386054	1580	1582
ERR1515084	1311	1351
SRR6726324	1313	329
ERR1757353	1502	1547
ERR358504	163164	955
ERR1939942	1292	2702
SRR4125316	1265487	47880
ERR2799340	1319	1311
SRR015683	457401	562
SRR2917154	1639	47880
ERR2799326	1319	1311
ERR736848	1773	1401
SRR1015237	1310609	48296
ERR302736	1280	283734
ERR387168	1280	1282
SRR067591	1317	1310
ERR971149	1280	29385
SRR1814818	562	1280
ERR2832959	1319	1292
ERR2832942	1319	1311
ERR2668744	666	1717
ERR1776167	1879010	33039
SRR4140155	1566161	573
ERR2116758	562	666
ERR298761	28450	57975
SRR534406	382	1404
ERR1515101	1311	1351
ERR1203609	119206	184870
ERR1837621	1280	29385
SRR850715	1329810	550
SRR3495110	217215	2151
ERR3134075	623	666
ERR969422	67825	562
ERR3524782	1764	36809
ERR349760	573	470
ERR969376	67825	562
SRR10082815	1902	1881022
SRR3151959	1739375	487
ERR120436	1280	1292
SRR1927230	1581181	1496
SRR10218153	197	1423
ERR3595833	573	287
SRR1763662	1581106	615
ERR2729441	1296	1288
SRR3405526	197	195
ERR1776137	1879010	239935
SRR498136	666	573
ERR3468807	1764	1767
ERR3449566	573	548
ERR1515298	1319	1311
SRR3826875	668	666
ERR3566271	1764	222805
ERR1658840	197	195
SRR835793	1203577	1747
SRR4140128	1566211	380021
ERR313115	78331	1773
ERR2978849	1496	1559
ERR2693271	292	488447
ERR3449411	573	1134687
SRR6046305	1773	222805
ERR1515121	1311	1351
SRR6046802	1773	1774
SRR1656229	624	615
ERR2525531	1351	1352
ERR2833034	1319	1311
ERR1515256	1311	102684
ERR486184	28141	550
ERR3337602	1764	222805
SRR192292	665944	573
ERR2749073	666	562
SRR3675279	1773	36809
ERR129922	1314	1334
SRR7643104	56454	347
ERR930044	163164	955
ERR2833182	1319	1311
ERR2789386	287	556499
ERR2789120	1328	1338
ERR148430	197	1590
SRR2009707	1581079	1134687
ERR1025547	197	195
ERR3424774	573	571
SRR641953	147802	2702
SRR3278064	562	28901
ERR222677	197	195
ERR3449316	573	571
ERR2523669	1639	1638
ERR1336821	78331	1773
SRR10177262	78331	1773
SRR5278288	195	197
SRR1815413	1903293	197
ERR1946138	1280	562
ERR226156	197	195
SRR3150512	1715197	28035
ERR3047299	1958811	28182
SRR5583836	28901	54736
ERR363322	36809	1774
SRR8535463	28901	1639
ERR1604119	486	480
ERR377265	1280	283734
ERR2833320	1319	1311
SRR1393205	1313	1311
SRR10082756	1902	1881022
ERR3468875	1764	1767
ERR3480472	573	571
SRR850770	1329834	550
SRR3152062	1739457	1351
ERR311526	550	287
SRR033887	658080	329
ERR2833006	1319	1311
ERR2832993	1319	1311
ERR505425	1280	1352
SRR015773	457401	562
ERR946762	195	197
ERR3337537	1764	222805
SRR4444899	658612	1495066
ERR163865	569	546367
SRR3152107	1739501	1286
SRR7169722	1496	1352
SRR6003504	1848699	571255
ERR129926	1314	1311
ERR1515045	1311	1351
ERR2380291	339268	1773
SRR630565	1281	1280
SRR7611488	1678677	208224
ERR1658668	197	195
SRR7216493	2070658	294
ERR1515294	1319	1351
ERR1515117	1311	1351
SRR4450487	57037	1582
SRR2671133	562	217204
ERR1776119	1879010	1522
SRR8654987	28251	1071072
SRR1587688	1305823	1886
SRR5134417	197	195
ERR314395	550	615
ERR1515120	1311	1351
ERR2833100	1319	1311
ERR2833276	1319	1311
SRR3727700	562	197
ERR3261337	1750	1313
SRR5120726	1353	1352
SRR363776	658657	1522
ERR1515350	1311	1351
ERR3480463	573	1134687
ERR1757319	1502	1492
ERR221333	197	195
ERR829779	1280	1283
ERR298680	1633	1587
SRR2127437	1686394	158836
ERR1515351	1311	1351
SRR6656803	197	195
ERR3150915	1280	584
SRR6674810	2080666	550
ERR3468939	1764	222805
SRR3827037	666	668
ERR1789067	1280	1282
SRR850742	1329831	550
ERR2833194	1319	1311
DRR053546	315405	1307
SRR4176290	1761762	1396
SRR015749	457401	562
SRR684518	150033	1351
ERR3440346	573	1134687
ERR969385	67825	562
ERR302741	1280	283734
SRR2127322	1686388	550
SRR5650514	1639	28901
SRR10082893	1902	1881022
ERR3448892	573	571
ERR1515303	1319	1311
SRR900506	1774	36809
SRR6844987	548	470
ERR387160	29382	1280
SRR10270766	28901	1352
ERR028080	726	727
ERR1764891	1280	1288
SRR901408	1764	1767
ERR2135245	562	569
ERR273538	1313	1396
ERR237606	1280	1288
SRR3152042	1739426	1282
ERR3595861	573	1134687
SRR7216388	2075549	294
ERR222753	197	195
ERR2799307	1319	1311
ERR971963	573	562
ERR1515301	1319	1311
ERR363446	1773	1774
SRR494497	339	56459
ERR425257	666	562
SRR8429872	382	562
SRR4140153	1566164	573
ERR3566411	1764	222805
SRR138217	520448	29460
SRR1103487	550	1773
ERR425120	666	562
SRR3675522	1773	36809
ERR349103	197	195
ERR3440350	573	1134687
ERR237546	1280	1313
ERR449321	1314	1311
ERR486593	1805636	615
SRR8176976	2420302	470
SRR3954745	1973492	1396
ERR2833323	1319	1311
ERR2799288	1319	1311
SRR033834	469613	546367
ERR323058	1773	1764
ERR490659	1280	1352
ERR351819	1313	487
ERR2703880	1496	573
ERR930036	163164	955
ERR363437	1773	1774
ERR1515316	1311	1351
ERR1515352	1311	1351
SRR8175758	2420301	470
ERR1515268	1311	1354
SRR651195	437687	120576
ERR425299	666	562
ERR3448863	573	571
SRR1763665	1581110	244366
SRR3934066	382	110321
SRR3948494	562	28901
SRR3150518	1715204	287
ERR1604020	487	480
ERR148340	197	195
SRR1019277	1310695	106654
SRR6220233	2093860	562
SRR6840418	1314	1334
SRR4125307	1259799	47880
SRR2135488	1686397	158836
ERR302707	1280	283734
SRR3152041	1739420	28035
ERR128810	197	195
SRR9132466	54736	28901
SRR6835748	1314	1334
SRR2131472	1686388	550
ERR2833436	1319	1311
ERR3261432	1850	1313
SRR2239768	195	197
DRR003242	36822	191292
ERR3566306	1764	222805
ERR946738	197	195
SRR8178557	2420303	470
ERR2729481	1296	29385
ERR2832950	1319	45972
SRR6835475	1314	1334
ERR2833063	1319	1311
SRR631782	83554	1405396
SRR9603453	1353	53346
ERR2693348	292	488447
SRR6046611	1773	948102
ERR2718911	78535	361101
ERR2760207	666	644
ERR2799269	1319	1311
ERR1203590	47715	1376
ERR222600	197	195
ERR3261418	1836	1313
SRR3675234	1773	1780
ERR3566384	1764	222805
ERR234814	1280	1351
DRR015985	413497	28141
SRR3177807	1715069	1396
ERR2833109	1319	1311
DRR053540	315405	1307
ERR1203737	1351	1404
ERR2748995	666	562
DRR053541	315405	1307
SRR10082800	1902	1881022
ERR212932	1280	470
ERR2595028	28901	584
DRR159948	2107999	1596
SRR3619993	1904032	197
ERR2693328	292	488447
ERR3479914	573	1134687
SRR5581922	28901	54736
ERR222666	197	1396
ERR448954	1314	1334
ERR2833299	1319	1311
SRR3150456	1715125	1352
ERR2729561	1280	42858
ERR1515047	1311	1353
ERR3566471	615	137545
SRR7765242	1409	1396
SRR4039355	1889781	1421
SRR5194628	1907306	155322
ERR1203618	1328	84521
ERR313113	78331	1773
ERR1515116	1311	1351
SRR3745455	1871904	1773
SRR3307800	1265493	1935
SRR640104	1182732	1499973
ERR490629	1280	1311
ERR1515311	1311	1351
ERR2396973	549	546
ERR176658	1773	1764
SRR3152104	1739498	1283
SRR7888674	197	195
SRR1798198	1340430	1396
SRR5864455	119864	562
ERR1658829	197	195
SRR1956782	1223	1747
ERR387151	29382	1351
ERR2729449	1296	29385
ERR2833059	1319	1311
ERR3272642	2426	1313
ERR1203606	54007	1685
ERR1109379	78331	1773
SRR7221687	562	550
ERR2693400	573	562
ERR028211	33060	630
ERR3448877	573	571
ERR1515325	1311	1351
SRR1656328	1283	1280
SRR3150552	1739258	1352
SRR5583022	28901	54736
[truncated: 4,166 more rows]
