# Supplementary material for: Kssd: sequence dimensionality reduction by k-mer substring space sampling enables real-time large-scale datasets analysis
Source: Genome Biol. 2021 Mar 16;22:84. doi: 10.1186/s13059-021-02303-4 (PMC7962209; doi:10.1186/s13059-021-02303-4)
Supplement: Supplementary file 3 — Additional file 3: Table S2. 160 randomly selected Runs. [file 13059_2021_2303_MOESM3_ESM.xlsx]

## Sheet: Table S2
Table S2: 160 randomly selected Runs
ERR3535815
ERR3537261
ERR3549900
ERR3550039
ERR3550052
ERR3550738
ERR3550810
ERR3550847
ERR3550955
ERR3550991
ERR3559971
ERR3560008
ERR3560070
ERR3560182
ERR3560280
ERR3560640
ERR3560858
ERR3576572
ERR3576682
ERR3576706
ERR3576742
ERR3576765
ERR3579575
ERR3535921
ERR3537297
ERR3537341
ERR3549936
ERR3550027
ERR3550750
ERR3550908
ERR3550943
ERR3550967
ERR3551037
ERR3559887
ERR3559947
ERR3560786
ERR3568897
ERR3568913
ERR3576347
ERR3576646
ERR3579464
ERR3579489
ERR3579625
ERR3535891
ERR3535926
ERR3549876
ERR3550762
ERR3550919
ERR3560084
ERR3560304
ERR3560368
ERR3560512
ERR3560544
ERR3560688
ERR3576359
ERR3579307
ERR3579319
ERR3579393
ERR3579476
ERR3535882
ERR3537291
ERR3549839
ERR3549948
ERR3550774
ERR3550786
ERR3560032
ERR3560156
ERR3560472
ERR3560520
ERR3560882
ERR3576322
ERR3576396
ERR3576434
ERR3576445
ERR3576597
ERR3576730
ERR3579346
ERR3579452
ERR3579550
ERR3579589
ERR3579600
ERR3579664
ERR3537257
ERR3549888
ERR3549962
ERR3549985
ERR3550798
ERR3559923
ERR3559960
ERR3559995
ERR3560120
ERR3560132
ERR3560204
ERR3560328
ERR3560376
ERR3560664
ERR3560712
ERR3576335
ERR3576512
ERR3576525
ERR3579331
ERR3579404
ERR3534517
ERR3535801
ERR3535866
ERR3537330
ERR3549827
ERR3549863
ERR3549973
ERR3550022
ERR3550843
ERR3550883
ERR3550895
ERR3550931
ERR3560736
ERR3560964
ERR3576372
ERR3576658
ERR3576753
ERR3576801
ERR3576812
ERR3576824
ERR3576848
ERR3579381
ERR3535788
ERR3549851
ERR3549913
ERR3550007
ERR3550879
ERR3551015
ERR3559899
ERR3559983
ERR3560424
ERR3560978
ERR3576286
ERR3576383
ERR3576422
ERR3576536
ERR3576561
ERR3576718
ERR3576790
ERR3576837
ERR3579440
ERR3579513
ERR3579647
ERR3535647
ERR3537238
ERR3537274
ERR3550859
ERR3560448
ERR3560762
ERR3560810
ERR3560930
ERR3576412
ERR3576584
ERR3576622
ERR3576634
ERR3576694
ERR3576777
ERR3579538
